# Supplementary material for: Taxonomy and Phylogeny of Fungi Associated with Mangifera indica from Yunnan, China
Source: J Fungi (Basel). 2022 Nov 26;8(12):1249. doi: 10.3390/jof8121249 (PMC9780836; doi:10.3390/jof8121249)
Supplement: Supplementary file 1 [file jof-08-01249-s001.zip]

Archive with 1 entries (1 files):
- jof-1994577-supplementary.pdf
